# Supplementary material for: Occurrence of Aflatoxins in Edible Vegetable Seeds and Oil Samples Available in Pakistani Retail Markets and Estimation of Dietary Intake in Consumers
Source: Int J Environ Res Public Health. 2021 Jul 29;18(15):8015. doi: 10.3390/ijerph18158015 (PMC8345775; doi:10.3390/ijerph18158015)
Supplement: Supplementary file 1 [file ijerph-18-08015-s001.zip]

Archive with 1 entries (1 files):
- ijerph-1133564-supplementary.pdf
